# Supplementary material for: The Concentration of Organic Acids in Cranberry Juice Modulates the Gut Microbiota in Mice
Source: Int J Mol Sci. 2021 Oct 26;22(21):11537. doi: 10.3390/ijms222111537 (PMC8584276; doi:10.3390/ijms222111537)
Supplement: Supplementary file 1 [file ijms-22-11537-s001.zip]

Archive with 1 entries (1 files):
- ijms-1396579-supplementary.pdf
